# Supplementary material for: VirBR, a transcription regulator, promotes IncX3 plasmid transmission, and persistence of blaNDM-5 in zoonotic bacteria
Source: Nat Commun. 2024 Jun 28;15:5498. doi: 10.1038/s41467-024-49800-1 (PMC11214620; doi:10.1038/s41467-024-49800-1)
Supplement: Supplementary file 4 — Source Data [file 41467_2024_49800_MOESM4_ESM.xlsx]

## Sheet: Figure.1b-1f
1b
Day	No antibiotic				Amx				No antibiotic-Transfer				Amx-Transfer
10	2600000	3000000	1400000	12600000	41600000	23800000	9400000	120000000					1380000	380000	156000	2000000
11	393000	520000	524000	550000	4500000	29400000	22100000	8400000					225000	1470000	1105000	280000
13	21000	37000	21000	49000	45600000	44400000	76800000	123000000					1520000	1480000	2560000	6150000
15	92000	8000	48000	3000	64600000	1200000	710000000	170000000					4300000	40000	24000000	8500000
19	590	1200	600	1790	570000000	60000000	140000000	40000000	200				28500000	4000000	7000000	1330000
26	15000	56000	4200	136000	3000000000	1700000000	137000000	1860000000	500	1800	140		250000000	85000000	68700000	93000000
33	760000	180000	280000	170000	7000000000	7000000000	3840000000	10000000000	38000	9000	9300	2800	590000000	580000000	256000000	333000000
40	2190000	1570000	4400000	360000	20000000000	170000000	1330000000	1450000000	109000	52000	7300	6000	1270000000	14200000	66500000	72500000
47	800000	600000	760000	49000	736000000	240000000	33100000	30060000	35000	4600	3890	8300	61000000	12000000	1660000	1503000
1d
Day	3R Cecum				8R Cecum
10	56000000	73000000	67000000	61500000	980000	5400000	7000000	7100000
13	20500000	850000	6500000	1750000	105000	1400000	405000	11000
19	40500	11000	170000	1060000	4400	7800	12650	1500
26	420000	735000	390000	7900000	1000	3000	365000	20000000
33	8350000	1050000	30000000	635000	175000	102500	380000	6900
40	42000	8400	3100	17500	935000	340000	325000	20500
47	5100	4600	5600	3600	6000	5050	28000	5600
1e
Day	8R Cecum				8R Rectum				3R Cecum				3R Rectum
10	0.0039207	0.0509836	0.0765801	0.0929341	0.101742	0.174891	0.22106	0.120425	0.102059	0.0847925	0.0523986	0.0451216	0.255539	0.183571	0.188668	0.11432
13	0.0513806	0.0217535	0.0080448	0.0038953	0.0030147	0.124484	0.0076643	0.129873	0.0300379	0.0228179	0.0381969	0.0221228	0.0309627	0.0376611	0.107825	0.120394
19	0.0202535	0.0058149	0.0324269	0.0082681	0.044179	0.020113	0.0291443	0.0171969	0.01405	0.0154027	0.0224636	0.0324135	0.0113214	0.0673228	0.0888232	0.001074
26	0.202032	0.202398	0.11785	0.0811958	0.0226911	0.102171	0.0338203	0.0352467	0.277376	0.257682	0.0325993	0.140621	0.12825	0.0289555	0.231973	0.0267666
33	0.0332597	0.0240749	0.0591696	0.039502	0.0478578	0.0310841	0.0559062	0.0015492	0.0372808	0.04205	0.0230868	0.137174	0.0206097	0.102794	0.0234938	0.0492485
40	0.0778105	0.0050221	0.0171495	0.0065215	0.016623	0.0041736	0.0044178	0.0379642	0.132399	0.0183964	0.0215351	0.010721	0.0166691	0.0245846	0.0201169	0.0932
47	0.0501854	0.0395961	0.0237885	0.0024228	0.0104361	0.0258597	0.0106537	0.0093076	0.0231654	0.0098131	0.04213	0.10156	0.0102679	0.0119565	0.0901	0.0248
1f
Day	3R-Total				8R-Total				3R-Transfer				8R-Transfer
10	63468500	80022400	72840000	63397700	996850	6678550	9730800	9015900
13	20602500	18852000	6736050	1821800	4755650	2715500	454750	25300
19	166200	380300	292600	1118150	11200	41800	14150	6900	240
26	464750	900000	499800	11451000	5100	24550	620900	20442500	7740	15000	8250	38170	410	340
33	8771550	1718500	32368500	1110000	1783800	142500	613600	10550	627570	57280	1618420	18500	89200	2400	29500	350
40	44500	9200	5700	19450	1374000	611750	500900	35750	1480	150			91500	30200	8350	600
47	7600	6050	9150	7400	8500	13350	32200	9400	120				150	450	500	300

## Sheet: Figure. 2a-2f
2a
	WT			ΔvirBR			ΔvirBR pUC19-virBR			ΔvirBR pUC19
conjugation frequency	0.000256	0.000223	0.000184	2.7e-06	4.15e-06	4.17e-06	0.000212	0.000109	0.000381	2.23e-06	3.27e-06	4.55e-06
2b
	Day	WT			ΔvirBR
	10	2700000	14700000	6400000	14200	3100000	118000
	11	9500	260000		10100	10300
	13	79000	18800	3600
	15	26000	233000	3100
	19	4100	10900000	102000
2c
	Day	WT					ΔvirBR
	1	13900000000	13500000000	33100000000	22400000000	27200000000	7690000000	19000000000	13600000000	13200000000	4200000000
	2	2930000000	1670000000	1340000000	1690000000		1220000000	1550000000	1190000000	1810000000	2200000000
	3	742000000	861000000	638000000	310000000	732000000	1170000000	1190000000	502000000	1050000000	537000000
	4	99601594	47087980	119000000	74626866	15331355	57174888	426000000	767000000	154000000	421000000
	5	44790652	35419126	3475670	84223013	45287638	63157895	145000000	129000000	32254697	109000000
	6	79489696	35218783	134000000	104000000	93220339	82796688	53968254	65447546	9340659	7849462
	7	2792793	4352227	1267159	1537087	2897727	9803922	36396724	22594881	45634921	17679558
	8	131000000	6133056	3602812	128000000	175000000	9697602	8228461	6480648	4438149	6863680
	9	30527290	48479087	43349754	95534787	66808059	30584551	884230	471513	7800752	49270073
	10	13083164	7625272	34750266	3149606	11924883	15726496	17461832	20508167	10384960	10008554
	11	4426230	1606023	8525577	865979		129270	278396	50309598
	12	26442812	12678421	30905861	36888889		214.823	35468	9615.39	31619256	59898477
	13	3944316	1752137	4076539	3864679	15351630	56976.7	14517.7	1114.65	735.294	2505695
	14	1115141	9910913	2612198	14761376	6270997	1210.12	32828.3	18357.5	20172.9
	15	23738318	46757018	4153686	5614714	4385129	1536.49	9624.2	7582.14	224.972	23699.4
	16	3465969	417163	2500000	2473795		969.697	3582.09	726.392
	17	1994841	12252592	884880	7466063		433.839	1313.32	354.191	1012.15	185.357
	20	390999	6866002	34069401
	2d	WT	ΔvirBR	ΔvirBR-virBR
		107.191	41.1236	93.7079
		103.146	54.6067	89.6629
		89.6629	63.3708	73.4831
	2e	WT	ΔvirBR	ΔvirBR-virBR
		109.565	37.0435	68.6522
		104.348	32.8696	73.7826
		86.087	27.1304	80.2174
	2f
	3R
	3R-ΔvirBR
	3R-ΔvirBR-pUC19-virBR

## Sheet: Figure. 3a-3f
3a
	Gene name	ΔvirBR	ΔvirBR pUC19	ΔvirBR pUC19-virBR
	repB	-0.39248	0.035066	1.04434
	dnaJ	-0.47013	-0.69012	0.867235
	hp_3	-0.49873	-0.86263	0.945043
	hp_4	-0.47945	-0.49329	1.35106
	hp_5	0.001701	-0.65314	5.2908
	hp_6	-1.14295	-0.25077	8.32767
	virBR	-1.86711	-0.33639	8.52465
	taxA	-0.37506	-0.40613	1.21667
	taxC	-0.25043	-0.20126	1.68142
	nusg	-0.32511	-0.69662	4.89036
	virB1	-0.36585	-0.39775	4.38249
	virB2	-0.30023	-0.67314	4.29772
	virB3/4	-0.53408	-0.55763	4.35751
	virB5	-0.44367	-0.33409	3.5393
	virB6	-0.40592	-0.24567	4.38931
	virB7/8	-0.44424	-0.9238	5.07728
	virB9	-0.42809	-0.37642	6.07476
	virB10	-0.42983	-0.3593	5.97037
	virB11	-0.25973	-0.16948	5.09434
	virD4	-0.46827	-0.61672	4.2335
	hp_7	-0.48283	-0.70123	4.31306
	parB	-0.38955	-1.06868	2.68823
	hflB	-0.61719	-0.67809	5.65809
	topB	-0.63792	-0.43779	5.45825
	hns	-1.01097	-0.58597	3.00559
	ykgJ	-0.53178	-0.33196	0.959062
	sprT	-0.25346	-0.01133	1.13556
	blaNDM-5	-0.52912	-0.40598	1.14542
	trpF	-0.55673	-0.6772	1.25212
	dsbD	-0.57483	-0.54253	1.93982
	poly V	-0.44069	-0.49044	0.884674
	bin3	-0.34556	-0.42144	0.896302
	parA	0.196764	0.572044	0.927046
	copG	0.142028	0.277264	0.887337
	hp_12	-0.07827	-0.03453	0.682909
	hp_13	-0.03778	-0.02275	0.657648
	taxD	-0.1171	-0.08227	0.745198
	hp_14	-0.19294	-0.15966	1.19094
3b
	279				279-virBR				229				229-virBR				179				179-virBR				129				129-virBR
	17247.6	17462.3	18431.1	18555.6	63415.1	53014	67577.1	55974.3	12057.1	10523.4	12856.4	11243.7	75612.9	68279.6	72355	73175.4	9527.37	11051.2	10192.4	11762.5	11773.5	12169.3	12563	12965.5	14329.8	15510.2	15657.5	16593.6	13083.6	16304.7	13934.3	17447
3d
	5			5-virBR			4			virBR			3			3-virBR			2			2-virBR			1			1-virBR			279			279-virBR			6			6-virBR
	7742.3	7525.85	7890	7427.6	7494.01	7234.5	7494.01	10162.1	6999.8	31187.6	30715.6	32123.8	9436.36	9629.12	8921.47	37124.1	38131.4	39532	11580.5	11643.9	8941.35	40465.1	40639	39001.1	9280.34	8997.31	9135.67	35784.1	32886.4	32119.8	10378.3	10843.5	11351.9	43546.4	41647.7	43961.2	7890	10378.3	8921.47	41546.4	40584.1	40465.1
3e
3f
	Control			40ug/ml CuSO4			30ug/ml ZnSO4			ΔvirBR 40ug/ml CuSO4			ΔvirBR 30ug/ml ZnSO4
	0.006529	0.00496644	0.005	0.0136691	0.0148261	0.0123	0.01009	0.00923809	0.00987	0.00729	0.00666443	0.008	0.007529	0.00706644	0.007101

## Sheet: Figure. 4d, 4e
4d
	WT			ΔvirBR			R20E			R20A			R42A			R42E			R67A			R67E
	0.110256	0.106422	0.107778	3.723e-05	6.97e-05	9.9132e-05	2.44e-05	9.7e-06	2.66e-05	9.44e-05	8.11e-05	0.0001577	0.0002045	0.0002105	0.0001424	7.74e-05	7.49e-05	7.58e-05	0.0001831	0.000112	0.0001027	0.0003471	0.000447	0.0003436
4e
	279				279-virBR				R20A				R20E				R42A				R42E				R67A				R67E
	37079.3	32865.6	37761.6	33296.5	108493	104816	107803	105700	24561.7	37455.5	25064.3	38085.2	24192.3	21921.9	24445.3	22032.2	22173.6	27839.1	22424.8	28084.9	22688.8	21824	22968.2	22442.8	37393.5	32583.5	37881.8	33255.2	30892.8	25366.2	31376.3	26001

## Sheet: Figure. 5c
5c
	PactX-IncX1-GFP				PactX-IncX1-GFP-VirBR				PactX-IncX2-GFP				PactX-IncX2-GFP-VirBR				PactX-IncX3-GFP				PactX-IncX3-GFP-VirBR				PactX-IncX5-GFP				PactX-IncX5-GFP-VirBR
	24430.6	25614.8	23417.7	24668.3	66393.2	68467.9	64669.1	66506.5	23019.4	24982.1	22197.2	23858.4	51699.5	49452.2	50683.3	48056.4	10530.4	10423.1	10382.4	10012.5	59034.3	59396.2	57769.9	57903.3	8029.99	7895.17	7555.37	7505.79	32616.2	29578.2	31482.8	28542.9

## Sheet: Figure. S5
	3R
	Control			1/2 MIC AMX			1/2 MIC MEM
conjugation frenquency	0.000382576	0.000421053	0.000632653	0.00374194	0.00184158	0.00265741	0.0014031	0.000931034	0.000866972
	3RΔblaCTX-M-65
	Control			1/2 MIC AMX			1/2 MIC MEM
conjugation frenquency	0.000494949	0.00054023	0.000890323	0.00787879	0.0046729	0.00373984	0.00190244	0.0028	0.00333333

## Sheet: Figure. S6
a
	Day	Duodenum				Jejunum				Ileum				Cecum				Rectum
	10	3500		90000	1100	625000	2400	155000	1600	840000	220000	395000	45000	56000000	73000000	67000000	61500000	6000000	6800000	5200000	1850000
	13	0	22000	200	3300	0	225000	850	1600	2500	955000	35000	4400	20500000	850000	6500000	1750000	100000	16800000	200000	62500
	19	23500	1300	500	150	3650	20500	5600	17000	3050	82500	41000	16000	40500	11000	170000	1060000	95500	265000	75500	25000
	26	250	5500			1000		4800	600	25000	41500	400		420000	735000	390000	7900000	18500	165000	58000	3550000
	33	150								1400	133500	68500		8350000	1050000	30000000	635000	420000	535000	2300000	475000
	40					200	100	150		1800	1000	900		42000	8400	3100	17500	500	700	1600	900
	47	500	150			100	450	500		300	200	1000	550	5100	4600	5600	3600	2100	1250	1600	2600
b
	Day	Duodenum				Jejunum				Ileum				Cecum				Rectum
	10	250	250	9500	2900	13500	500	8600	5100	1000	2800	12700	7900	980000	5400000	7000000	7100000	2100	1275000	2700000	1900000
	13	150				2250	1150			650	15500	26000	13000	105000	1400000	405000	11000	4650000	1300000	21500
	19	150	1400	50		4500	600		100	50	20000	5050		4400	7800	12650	1500	2100	12000	1500	200
	26	1400	2400			600	50	106000	16100	550	7900	30000	64000	1000	3000	365000	20000000	2950	13600	118500	360000
	33	26500				300	14000			3500	3100			175000	102500	380000	6900	1605000	40000	190000	3650
	40	2000	8500	100		550	3250	200	150	1450	60000	700	1000	935000	340000	325000	20500	435000	200000	175000	14000
	47	100	2000			500	300			500	1650	700	200	6000	5050	28000	5600	2000	6050	1200	3600
c
	Day	Small intestine(log10)												Large intestine(log10)
	8	0	0	0	0	0	0	0	0	0	0	0	0	0	0	0	0	0	0	0	0
	10	2.39794	2.39794	3.97772	3.46982	3.13033	2.69897	3.93702	3.70757	3	3.44716	4.1038	3.89763	5.99123	6.73239	6.8451	6.85126	3.32222	6.10551	6.43136	6.27875
	13	0	0	0	2.17609	0	0	3.35218	3.0607	2.81291	4.19033	4.41497	4.11394	5.02119	6.14613	5.60745	4.04139	6.66745	6.11394	4.33244	0
	19	2.17609	3.14613	0	1.69897	2.65321	2.77815	0	2	1.69897	4.30103	0	3.70329	3.64345	3.89209	4.10209	3.17609	3.32222	4.07918	3.17609	2.30103
	26	0	0	3.14613	3.38021	2.77815	1.69897	5.02531	4.20817	2.74036	3.89763	5.47712	4.80618	3	3.47712	5.56229	7.30103	3.46982	4.13354	5.07372	5.5563
	33	0	0	3.42325	0	2.47712	0	4.14613	0	3.53782	0	3.49136	0	5.24304	5.01072	5.57978	3.83885	6.20547	4.60206	5.27875	3.56229
	40	2.30103	2.92942	0	2	2.74036	3.51188	2.30103	2.17609	3.16137	4.77815	2.8451	3	5.97081	5.53148	5.51188	4.31175	5.63849	5.30103	5.24304	4.14613
	47	0	2	2.30103	0	0	2.69897	2.47712	0	2.69897	3.21748	2.8451	2.30103	3.77815	3.70329	4.44716	3.74819	3.30103	3.78175	3.07918	3.5563
d
	Day	Small intestine(log10)												Large intestine(log10)
	0	0	0	0	0	0	0	0	0	0	0	0	0	0	0	0	0	0	0	0	0
	8	0	0	0	0	0	0	0	0	0	0	0	0	0	0	0	0	0	0	0	0
	10	3.53782	1.69897	4.95424	3.04139	5.79588	3.38021	5.19033	3.20412	5.92428	6.34242	5.5966	4.65321	7.74819	7.86332	7.82608	7.78887	6.77815	6.83251	6.716	6.26717
	13	0	5.34242	2.39794	3.51851	0	5.35218	2.92942	3.20412	3.39794	5.98	4.54407	3.63849	7.31175	5.92942	6.81291	6.24304	5	7.22531	5.30103	4.79588
	19	3.37107	3.11394	2.69897	2.17609	3.56229	4.31175	3.74819	4.23045	3.4843	4.91645	4.61278	4.20412	4.60745	4.04139	5.23045	6.02531	4.98	5.42325	4.87795	4.39794
	26	2.39794	0	2.74036	0	3.02119	0	3.68124	2.77815	4.39794	1.69897	4.61805	2.60206	5.62325	5.86629	5.59106	6.89763	4.26717	5.21748	4.76343	6.55023
	33	2.17609	0	1.69897	1.69897	0	0	0	0	3.14613	5.12548	4.83569	0	6.92169	6.02119	7.47712	5.80277	6.62325	5.72835	6.36173	5.67669
	40	0	0	0	0	2.30103	2	0	2.17609	3.25527	0	3	2.95424	4.62325	3.92428	3.49136	4.24304	2.69897	2.8451	3.20412	2.95424
	47	0	0	2.69897	2.17609	2	0	2.65321	2.69897	2.54407	2.30103	3	2.74036	3.70757	3.66276	3.75205	3.5563	3.32222	3.09691	3.20412	3.41497

## Sheet: Figure. S9
	WT			ΔvirBR			ΔvirBR pUC19-virBR			ΔvirBR pUC19			ΔvirBR pACYC184-virBR			ΔvirBR pACYC184
	0.124211	0.077895	0.084211	5.31e-05	4.95e-05	2.13e-05	0.004042	0.005074	0.004463	1.66e-05	4.61e-05	1.22e-05	0.003789	0.006253	0.005411	1.71e-05	8.21e-06	2.72e-05

## Sheet: Figure. S10
a
	Incubation Time(hour)	BW25113			BW-X3
	0	810000000			637000
	24	10800000000	7200000000	10400000000	73000000	46000000	72000000
	48	8100000000	6100000000	7100000000	4600000000	3400000000	5300000000
	72	9700000000	8200000000	8000000000	7600000000	6400000000	10500000000
	96	7100000000	4300000000	5600000000	6800000000	5600000000	5300000000
	120	7800000000	10900000000	6200000000	7100000000	7800000000	7100000000
b
	Incubation Time(hour)	BW25113			BW-X3Δ58
	0	800000000	810000000		653000
	24	10700000000	4500000000	10100000000	7800000	3400000	7400000
	48	5100000000	5400000000	10500000000	11500000	9400000	10300000
	72	7200000000	5800000000	7800000000	6100000	5100000	6500000
	96	8300000000	6200000000	8100000000	6600000	11500000	13100000
	120	6100000000	9500000000	4600000000	7500000	206000000	70000000
c
	Incubation Time(hour)	BW25113			BW25113-X3			BW25113-X3Δ58::Chl
	0	500000000			163000			157000
	24	5200000000	5100000000	8100000000	16940000	14140000	16910000	1560000	1260000	1790000
	48	6300000000	6500000000	9200000000	1520000000	2010000000	2030000000	1290000	1710000	1610000
	72	4200000000	6000000000	5000000000	4600000000	4600000000	6000000000	330000	730000	470000
	96	6000000000	5400000000	6800000000	5200000000	3800000000	7400000000	350000	530000	440000
	120	1820000000	1570000000	3500000000	1680000000	1690000000	3300000000	50000	97000	187000
d
	Incubation Time(hour)	WT			ΔvirBR			ΔVirB1-2			ΔvirBR pUC19-virBR
	2	4.37	6.75	5.64	0.45	5.38	4.4	6.01	6.08	4.84	5.96	6.41	5.56
	4	15.51	10.61	9.9	7.94	9.26	7.58	8.9	7.93	6.5	18.97	15.34	14.5
	6	13.35	10.44	11.89	13.28	8.9	8.62	16.4	8.54	7.41	19.24	16.72	15.37
	8	15.6	13.74	10.84	14.28	7.69	10.89	16.97	14.2	13.1	21.5	17.62	17.17
	10	20.34	23.81	19.88	16.76	15.09	14.09	18.88	16.13	13.86	28.5	27.06	24.04
	12	23.87	20.55	22.17	22.97	18.87	17.68	22.54	23.63	20.86	36.59	35.07	36.15

## Sheet: Figure. S12
a
	Name	logFC	FDR	Label	Color
	p4_00043_57	8.32767	4.54e-08	up	red
	p4_00042_58	8.52465	4.54e-08	up	red
	p4_00030_VirB9	6.07476	4.54e-08	up	red
	p4_00021_ATPase	5.65809	4.54e-08	up	red
	p4_00023_hp	4.31306	4.54e-08	up	red
	p4_00027_VirB11	5.09434	5.43e-08	up	red
	p4_00039_NusG	4.89036	5.57e-08	up	red
	p4_00031_VirB8	5.07728	5.74e-08	up	red
	p4_00029_VirB10	5.97037	5.74e-08	up	red
	p4_00020_topB	5.45825	1.01e-07	up	red
	p4_00036_VirB2	4.29772	1.01e-07	up	red
	p4_00037_VirB1	4.38249	1.01e-07	up	red
	p4_00032_VirB6	4.38931	1.92e-07	up	red
	p4_00026_VirD4	4.2335	1.94e-07	up	red
	p4_00025_T4SS protein	2.98542	2.42e-07	up	red
	p4_00035_VirB3/4	4.35751	4.2e-07	up	red
	p4_00022_parB	2.68823	2.11e-06	up	red
	p4_00044_56	5.2908	2.52e-06	up	red
	p4_00019_HNS	3.00559	2.74e-06	up	red
	Chr_00382_lacZ	2.41363	3.79e-06	up	red
	p4_00024_T4SS protein	4.41544	4.49e-06	up	red
	p4_00034_VirB5	3.5393	7.57e-06	up	red
	Chr_00983_sulA	2.49755	2.07e-05	up	red
	p2_00053_dinB	2.07265	2.28e-05	up	red
	p4_00033_EeXn	3.32939	2.28e-05	up	red
	p2_00051_dinI	3.72792	2.44e-05	up	red
	p2_00052_lexA	2.76826	4.36e-05	up	red
	Chr_01895_yebG	2.25008	4.36e-05	up	red
	Chr_03808_DinD	2.04003	4.36e-05	up	red
	Chr_03646_hp	2.20762	0.000148293	up	red
	Chr_04313_LexA repressor	2.00841	0.000287638	up	red
	Chr_03899_hp	2.60914	0.000475468	up	red
	Chr_04351_fdhF_2	2.2323	0.00172718	up	red
	Chr_00624_ahpF	2.29192	0.00172718	up	red
	Chr_02731_RecA	2.10919	0.00228614	up	red
	Chr_02480_CysA	-2.09043	0.0049414	down	green
	Chr_00684_asnB	-2.72813	0.00520267	down	green
	Chr_04352_hp	2.07851	0.00624064	up	red
	Chr_00207_hp	-2.33619	0.0104082	down	green
	Chr_01564_hp	-2.17552	0.0212045	down	green
b
	Gene Name	ΔvirBR	ΔvirBR pUC19	ΔvirBR pUC19-virBR
	sulA	-0.0753182	0.0346624	2.49755
	recA	-0.758006	-0.562749	2.10919
	dinD	-0.136313	0.430592	2.04003
	lexAR	-0.7031	0.0805555	2.00841
	dinI	0.172848	0.423337	3.72792
	lexA	0.128863	0.588884	2.76826
	dinB	-0.457767	-0.220246	2.07265
	yebG	-0.857767	-0.920246	2.25008

[truncated: 6 more sheets: Figure. S13, Figure. S14, Figure. S15, Figure. S16a, Figure. S17, Figure. S18]
